# Supplementary material for: Preparation and Application of Light-Colored Lignin Nanoparticles for Broad-Spectrum Sunscreens
Source: Polymers (Basel). 2020 Mar 21;12(3):699. doi: 10.3390/polym12030699 (PMC7183278; doi:10.3390/polym12030699)
Supplement: Supplementary file 1 [file polymers-12-00699-s001.zip]

Archive with 1 entries (1 files):
- polymers-744325-supplementary.docx
